# Supplementary material for: Analytical sensitivity of a method is critical in detection of low-level BRCA1 constitutional epimutation
Source: Sci Rep. 2023 Sep 26;13:16102. doi: 10.1038/s41598-023-43276-7 (PMC10522570; doi:10.1038/s41598-023-43276-7)
Supplement: Supplementary file 1 — Supplementary Information. [file 41598_2023_43276_MOESM1_ESM.xlsx]

## Sheet: myDMPs_41_BRCA1
rows marked with yellow - region targeted by MS-HRM
rows marked with grey - CpG sites that reached adj.P.Val < 0.05
	Colntrol_1	Colntrol_2	Colntrol_3	Colntrol_4	Colntrol_5	Colntrol_6	Colntrol_7	Colntrol_8	Colntrol_9	Colntrol_10	Colntrol_11	Colntrol_12	Colntrol_13	Colntrol_14	Colntrol_15	Colntrol_16	Colntrol_17	Colntrol_18	Colntrol_19	Colntrol_20	Colntrol_21	Colntrol_22	Colntrol_23	Colntrol_24	Colntrol_25	Colntrol_26	Colntrol_27	Colntrol_28	Colntrol_29	Colntrol_30	Colntrol_31	Colntrol_32	Case_1	Case_2	Case_3	Case_4	Case_5	Case_6	Case_7	Case_8	Case_9	Case_10	Case_11	Case_12	Case_13	Case_14	Case_15	Case_16	Case_17
cg01879757	0.801711	0.797178	0.875589	0.91636	0.768096	0.834088	0.809136	0.944305	0.80892	0.838161	0.902088	0.924491	0.901468	0.943585	0.816953	0.877582	0.851572	0.90494	0.883727	0.915913	0.864232	0.949647	0.904432	0.860808	0.93266	0.813618	0.9007	0.95295	0.88663	0.8947	0.927497	0.93141	0.825402	0.854825	0.717254	0.842526	0.865599	0.725011	0.909356	0.924821	0.825459	0.832582	0.909142	0.734033	0.814808	0.840829	0.898446	0.913731	0.942117
cg16029534	0.912241	0.968769	0.944158	0.947321	0.962676	0.933153	0.956205	0.959525	0.959062	0.958004	0.906734	0.957246	0.939492	0.979062	0.953409	0.963107	0.957664	0.956703	0.955812	0.953408	0.947338	0.964267	0.955098	0.943142	0.950076	0.957036	0.952585	0.950225	0.95574	0.951553	0.966789	0.951099	0.972542	0.962894	0.95161	0.955263	0.947202	0.958711	0.969583	0.963274	0.958489	0.970107	0.968425	0.966402	0.964438	0.96421	0.953904	0.941973	0.95749
cg16919093	0.861774	0.898032	0.980824	0.906012	0.9308	0.908376	0.95075	0.922292	0.932285	0.942984	0.937272	0.982522	0.972082	0.990182	0.948394	0.984239	0.96389	0.979236	0.980144	0.979999	0.968745	0.978965	0.972212	0.974528	0.980408	0.954894	0.984683	0.97031	0.9583	0.948714	0.978133	0.986606	0.953512	0.962478	0.949002	0.977441	0.972568	0.955301	0.971657	0.979406	0.9517	0.97225	0.981232	0.969083	0.945045	0.971367	0.959526	0.98271	0.966151
cg18830083	0.945414	0.953839	0.946437	0.952526	0.939869	0.949467	0.963573	0.982156	0.959717	0.985568	0.937617	0.97783	0.959051	0.990223	0.964098	0.986427	0.96201	0.968274	0.978343	0.970843	0.971299	0.984377	0.969221	0.984438	0.979002	0.95333	0.966058	0.980853	0.976715	0.964361	0.975125	0.969081	0.964598	0.968659	0.926537	0.978995	0.977092	0.960459	0.971303	0.969816	0.972603	0.96533	0.983629	0.976112	0.951624	0.982553	0.983709	0.976122	0.967118
cg25031275	0.824327	0.87738	0.883862	0.873261	0.909737	0.844764	0.845346	0.890058	0.890708	0.844171	0.84775	0.818305	0.739728	0.851306	0.803999	0.840522	0.818984	0.837704	0.844409	0.848127	0.821492	0.79806	0.800865	0.827624	0.849555	0.799905	0.797566	0.85455	0.84604	0.861253	0.823524	0.839297	0.899582	0.866585	0.881772	0.883764	0.857004	0.854541	0.839553	0.808873	0.805703	0.841726	0.837973	0.783768	0.874754	0.846356	0.884198	0.813535	0.829689
cg23084950	0.906746	0.888177	0.929105	0.932269	0.90687	0.881349	0.917525	0.914855	0.938335	0.931286	0.951576	0.954924	0.966073	0.95242	0.904282	0.958424	0.949407	0.953314	0.96179	0.954436	0.92356	0.939383	0.975929	0.969241	0.944775	0.912554	0.947925	0.951462	0.959378	0.938227	0.9588	0.960425	0.944217	0.948134	0.902215	0.960473	0.953831	0.965625	0.941979	0.94877	0.92022	0.938886	0.962957	0.86418	0.956382	0.948971	0.932612	0.957425	0.966632
cg16550131	0.953955	0.956436	0.965852	0.949357	0.9651	0.951549	0.955501	0.974752	0.973774	0.961842	0.963759	0.95701	0.953008	0.9721	0.960999	0.959327	0.93345	0.956568	0.953397	0.952759	0.956392	0.965365	0.949818	0.955262	0.957799	0.967604	0.938202	0.963208	0.966368	0.967542	0.966208	0.95325	0.95718	0.976716	0.965876	0.973342	0.965703	0.966886	0.956888	0.958704	0.963088	0.947836	0.961281	0.968469	0.978586	0.947061	0.957818	0.96996	0.951393
cg05758696	0.911361	0.938345	0.923188	0.908681	0.9521	0.901899	0.919639	0.926048	0.9144	0.92514	0.913632	0.920244	0.899257	0.935623	0.898077	0.897054	0.898836	0.91753	0.917331	0.898237	0.896221	0.9116	0.914213	0.906131	0.907005	0.883005	0.875262	0.903378	0.891231	0.912933	0.91751	0.914779	0.954907	0.903325	0.920523	0.810609	0.909164	0.903831	0.913402	0.916627	0.884613	0.899476	0.895368	0.920362	0.921804	0.920504	0.928489	0.89756	0.903993
cg17526501	0.973343	0.974964	0.971983	0.965369	0.959378	0.972052	0.973621	0.971106	0.977234	0.977918	0.980451	0.98447	0.962437	0.970213	0.957485	0.979201	0.970959	0.974623	0.977879	0.963581	0.959765	0.981007	0.985329	0.966274	0.987966	0.980151	0.977261	0.972648	0.974166	0.972371	0.975087	0.984551	0.968836	0.983554	0.973202	0.954352	0.987011	0.987115	0.970878	0.985927	0.965186	0.979525	0.982912	0.982889	0.979368	0.962218	0.979592	0.989136	0.986191
cg09648631	0.96198	0.967969	0.977511	0.935396	0.967938	0.960236	0.967579	0.963772	0.975558	0.97576	0.963578	0.971498	0.96601	0.976716	0.967815	0.973256	0.968985	0.973221	0.974121	0.963048	0.975866	0.962905	0.966132	0.974119	0.963748	0.946407	0.978429	0.981257	0.973553	0.968082	0.971285	0.956249	0.973888	0.958318	0.979738	0.98776	0.973255	0.974376	0.978547	0.974671	0.953027	0.959989	0.952239	0.970073	0.956147	0.971684	0.964231	0.974247	0.965215
cg07054526	0.887623	0.929784	0.92005	0.931698	0.913496	0.931153	0.932853	0.909003	0.919162	0.942731	0.94223	0.979669	0.965775	0.967207	0.909426	0.961635	0.942123	0.942783	0.945072	0.969114	0.94213	0.952199	0.957351	0.958484	0.941247	0.934419	0.928003	0.942373	0.952602	0.962622	0.954477	0.971958	0.943206	0.968853	0.937445	0.947779	0.961799	0.95849	0.941969	0.957232	0.913426	0.923845	0.960388	0.963496	0.954279	0.970862	0.952608	0.961426	0.929271
cg19531713	0.0607002	0.0609451	0.0572841	0.0734293	0.0359645	0.0648479	0.0692674	0.0642164	0.0603339	0.057234	0.0663686	0.0460552	0.044281	0.0444842	0.0424298	0.0510743	0.0341525	0.058563	0.0329895	0.0475456	0.0350959	0.053318	0.0490481	0.0391731	0.0390729	0.0455484	0.042855	0.0444737	0.0549534	0.0453431	0.0482761	0.0405133	0.0490901	0.0614221	0.0648296	0.0839698	0.0544166	0.054725	0.0508075	0.0372154	0.065865	0.123948	0.0473659	0.0358372	0.05249	0.0607948	0.0545597	0.0348629	0.103004
cg19088651	0.103192	0.0552239	0.0206539	0.0376173	0.0628523	0.0298695	0.0116467	0.0281056	0.0412365	0.0163501	0.0134187	0.00354135	0.0154978	0.0148652	0.117613	0.0160745	0.00999284	0.0101706	0.00652692	0.0113253	0.0152749	0.017542	0.0344113	0.00467202	0.0376764	0.045221	0.0125453	0.0190425	0.021374	0.0122813	0.00880987	0.0128192	0.0396695	0.0278433	0.140776	0.00896473	0.0393422	0.0159417	0.0131468	0.0252676	0.0266001	0.0614354	0.0189918	0.0124983	0.0311095	0.0077245	0.00278117	0.010713	0.0469954
cg08386886	0.184495	0.176094	0.141395	0.196127	0.136732	0.180194	0.202425	0.224504	0.148241	0.165368	0.181694	0.198432	0.151495	0.186629	0.187275	0.187656	0.127279	0.187676	0.204751	0.188868	0.17011	0.184075	0.15442	0.187139	0.179502	0.113429	0.187777	0.151016	0.166621	0.170829	0.182478	0.187674	0.143079	0.165436	0.107994	0.179567	0.197641	0.183159	0.180095	0.19614	0.172383	0.205927	0.23282	0.142634	0.135372	0.200516	0.178163	0.177183	0.21218
cg24806953	0.0607802	0.034736	0.021406	0.0442231	0.0741327	0.0246273	0.0306376	0.029628	0.0266344	0.0217447	0.0224389	0.0105721	0.0206436	0.0178763	0.0352996	0.00120571	0.01424	0.0103038	0.016704	0.00279249	0.010101	0.0177366	0.00759549	0.0179525	0.00770042	0.0240843	0.00397752	0.00807809	0.0150621	0.0284047	0.0251688	0.00934906	0.0245944	0.0262668	0.0427232	0.0149729	0.0120805	0.0183697	0.0125671	0.01476	0.0272962	0.0494341	0.0307449	0.0105255	0.0375167	0.0128078	0.00822289	0.00533367	0.0360683
cg20187250	0.0406936	0.0240823	0.0235471	0.0390497	0.0297604	0.0179649	0.0242828	0.0254366	0.04	0.0153222	0.0155789	0.0214937	0.0178859	0.0294085	0.0558267	0.0198223	0.0237899	0.0158817	0.0135605	0.0131471	0.0234514	0.00902603	0.0347387	0.0117466	0.025386	0.0381712	0.0122491	0.0220094	0.0236493	0.0186163	0.0132025	0.0293113	0.0204315	0.0239586	0.0608728	0.0227625	0.0266452	0.0188525	0.0315789	0.0179004	0.0234828	0.0588161	0.0413542	0.02314	0.0209438	0.0272572	0.0336564	0.013581	0.0723934
cg15419295	0.106875	0.0846767	0.0385417	0.0571115	0.0482967	0.0414292	0.0283072	0.0400998	0.0490256	0.034646	0.0420846	0.0269833	0.0382786	0.0321874	0.113198	0.0432353	0.0335017	0.0191441	0.0297364	0.0277042	0.0533459	0.0379519	0.0348468	0.0211097	0.0275794	0.0663603	0.0175541	0.0273553	0.0256494	0.0446531	0.0280932	0.0402078	0.060857	0.0640934	0.17863	0.0246823	0.0320926	0.0289768	0.0409412	0.0162539	0.0216688	0.10832	0.045586	0.0581533	0.0233819	0.0250092	0.0605763	0.046426	0.0883343
cg16963062	0.0465662	0.0210338	0.00643432	0.0240143	0.0422669	0.0251006	0.0169851	0.0229235	0.0298147	0.0179747	0.00521492	0.0123371	0.00963473	0.00382944	0.0265463	0.0106203	0.0116253	0.00368253	0.00695074	0.0145584	0.0256781	0.0114315	3.30579e-05	0.00699117	0.0208971	0.0226267	0.00615639	0.0216554	0.0165887	0.0177733	0.00852799	0.00939906	0.0205113	0.0253829	0.0574907	0.0151932	0.0165799	0.00519761	0.0151325	0.00858615	0.0095317	0.0754078	0.0319529	0.00706436	0.0284536	0.0114943	0.0227674	0.0107409	0.0801648
cg16630982	0.0459323	0.036936	0.0198375	0.0352818	0.0301712	0.0335477	0.0149599	0.0289428	0.0238341	0.0213816	0.0211551	0.000449775	0.0229673	0.0298507	0.044235	0.0118044	0.0161969	0.0123108	0.0283272	0.0184113	0.0199736	0.0295119	0.0280315	0.015625	0.0237475	0.0470256	0.0097154	0.0192782	0.0325592	0.0235066	0.0174135	0.0371404	0.0263515	0.0344203	0.0674621	0.0417518	0.0280159	0.0224839	0.0200391	0.00905484	0.0385308	0.0602989	0.0254364	0.0266436	0.0298184	0.016478	0.0236413	0.00746766	0.0763698
cg21253966	0.0967604	0.0530353	0.0395301	0.0354133	0.0462016	0.0254447	0.0310471	0.037302	0.0386285	0.0381773	0.0321508	0.0287753	0.0376491	0.0433315	0.0558651	0.0219298	0.0204808	0.0266667	0.0386578	0.0220325	0.0536826	0.0373949	0.0247884	0.0194011	0.0281992	0.0414412	0.0154425	0.0229372	0.0257	0.0338464	0.0194336	0.0384803	0.0346009	0.039236	0.0800431	0.0305142	0.0426382	0.0212153	0.0341446	0.0264695	0.0289565	0.0919559	0.0580618	0.0362496	0.0220847	0.0276441	0.025827	0.0361212	0.11549
cg04110421	0.0397108	0.0231686	0.014678	0.0205959	0.0151913	0.016795	0.0163042	0.0199057	0.0270269	0.0198418	0.00521323	0.0163018	0.0229309	0.00723824	0.0644735	0.0118878	0.0146311	0.00345258	0.00436692	0.0137955	0.00503675	0.0072135	0.0208621	0.0077822	0.0155491	0.0264149	0.00397255	0.0135798	0.0233005	0.011874	0.00887859	0.00793289	0.0487451	0.00975342	0.032782	0.00641445	0.0150875	0.0116314	0.00694313	0.0106834	0.026189	0.0311105	0.0164354	0.0096097	0.0204302	0.0112115	0.0149852	0.0151323	0.0487858
cg04658354	0.0418847	0.0122167	0.00543151	0.0066426	0.0199119	0.0122451	0.0103406	0.017893	0.0131579	0.00763259	0.00684113	0.00517866	0.00602544	0.00846849	0.0278238	0.00747542	0.00615385	0.00761868	0.00834976	0.00959066	0.01565	0.00747176	0.0104713	0.00922493	0.0129351	0.0180664	0.00521587	0.00733656	0.00356263	0.00992838	0.00404794	0.00601876	0.0147545	0.00636552	0.0247562	0.00910579	0.00878724	0.00714964	0.00574007	0.0104172	0.0178452	0.0448085	0.0182269	0.00177145	0.0119858	0.00834314	0.0135873	0.0078833	0.0404173
cg17301289	0.0352045	0.0193982	0.0141192	0.00726955	0.0354557	0.0199491	0.0137826	0.0203335	0.016001	0.012073	0.013536	0.0118592	0.0104048	0.0132816	0.020619	0.0108865	0.0160547	0.0120693	0.0164222	0.0166135	0.0125315	0.00330985	0.0204319	0.0154613	0.0169684	0.0133898	0.00608278	0.00993733	0.0196778	0.0115311	0.0055832	0.010523	0.0204871	0.0191811	0.044605	0.0252151	0.0171996	0.006782	0.01633	0.00835261	0.0173996	0.0486079	0.012758	0.010921	0.0129894	0.0181898	0.0165677	0.0139999	0.0571637
cg09441966	0.0611716	0.0249286	0.0206163	0.0209479	0.0306954	0.0220664	0.0290134	0.0163803	0.0259162	0.0176875	0.0144711	0.0147579	0.0249897	0.0169144	0.0349655	0.00606607	0.00997764	0.00864115	0.0176172	0.00824422	0.0036903	0.0192865	0.0186028	0.00490409	0.0222142	0.0176971	0.00883847	0.00145999	0.0170266	0.00840601	0.000157246	0.0154394	0.0473099	0.015702	0.0137385	0.0151678	0.0189972	0.0154929	0.0199156	0.013014	0.0132363	0.02326	0.0228186	0.0191674	0.0231065	0.0257044	0.0169516	0.00285081	0.0281347
cg26891576	0.175117	0.171215	0.22979	0.212139	0.169655	0.144978	0.188411	0.146457	0.201193	0.178075	0.243284	0.202342	0.208457	0.176816	0.147528	0.196663	0.17379	0.215819	0.239838	0.140234	0.171721	0.204898	0.146487	0.230616	0.151037	0.203567	0.202448	0.140579	0.143556	0.178671	0.178522	0.215789	0.188701	0.170381	0.191572	0.161141	0.204111	0.242755	0.199691	0.158459	0.166033	0.233159	0.17166	0.183544	0.277575	0.179362	0.18465	0.177068	0.2044
cg01587050	0.0606029	0.019051	0.0118576	0.0290513	0.0203064	0.0143684	0.00919923	0.0104847	0.0237161	0.0105303	0.0175437	0.00919827	0.00944448	0.0101131	0.015502	0.00988986	0.00573093	0.00482993	0.00646619	0.00695263	0.0135559	0.00995083	0.012747	0.0143789	0.0151135	0.0223047	0.00495113	0.0131852	0.00919952	0.00992983	0.00834132	0.0111351	0.007671	0.0115945	0.0235282	0.0117062	0.0148431	0.00601887	0.0150778	0.00786061	0.0274479	0.0326253	0.0178606	0.0107567	0.00621875	0.0103768	0.0103909	0.0112773	0.0600946
cg10893007	0.031495	0.00794357	0.0121247	0.0113743	0.0174018	0.00920667	0.012307	0.0109412	0.0140265	0.00692941	0.00725757	0.00856139	0.00808612	0.00382034	0.0202352	0.00940712	0.0083847	0.0065459	0.00811546	0.00891665	0.00670693	0.00882549	0.0110098	0.00892502	0.0130917	0.0133093	0.00574756	0.00856264	0.0109981	0.00964832	0.00433995	0.00440749	0.0133114	0.00994004	0.017467	0.0156624	0.00803939	0.0136669	0.00843552	0.00418568	0.0102208	0.0312965	0.0159985	0.00437702	0.0121839	0.0118769	0.0094668	0.00959795	0.0357446
cg12182452	0.0354253	0.0189863	0.017578	0.00921175	0.0296471	0.017257	0.0182167	0.0245036	0.0312431	0.00986629	0.0151657	0.0123802	0.0112841	0.00829808	0.0106721	0.00502093	0.00878505	0.00841371	0.00781863	0.00967022	0.0181671	0.00967064	0.0163372	0.00848796	0.0213826	0.021171	0.0103795	0.011298	0.0184762	0.01362	0.0125179	0.0148501	0.0172707	0.0178004	0.0335859	0.0152001	0.0175135	0.0168286	0.0148761	0.0102965	0.0257385	0.0502017	0.0173888	0.00988299	0.0147316	0.0109522	0.0319652	0.0131008	0.0498954
cg09831010	0.0358847	0.0317012	0.0241255	0.0294786	0.0193094	0.021901	0.0279899	0.0266381	0.0382392	0.0223707	0.0269761	0.0334308	0.0251633	0.0233828	0.0241389	0.0238061	0.0295293	0.0180613	0.0179813	0.0216209	0.0215727	0.0154418	0.0306403	0.0348086	0.0144844	0.028455	0.0249686	0.0233776	0.0194017	0.02632	0.0217437	0.0342929	0.0394389	0.026784	0.0302365	0.025974	0.0672958	0.0274788	0.0272009	0.0199671	0.0341008	0.078968	0.0308541	0.0199686	0.0198643	0.0189187	0.0435311	0.0305561	0.114457
cg25067162	0.452077	0.255501	0.468436	0.343108	0.261344	0.294117	0.318157	0.440227	0.51045	0.636095	0.533467	0.308037	0.455257	0.389715	0.364938	0.487583	0.491295	0.347316	0.367397	0.280847	0.555282	0.353811	0.323101	0.440719	0.392061	0.420427	0.447718	0.511021	0.275822	0.413371	0.430559	0.36839	0.517451	0.329174	0.648114	0.239634	0.466149	0.375033	0.512526	0.357104	0.526167	0.348376	0.379997	0.400969	0.183407	0.497523	0.524597	0.402502	0.525494
cg26276233	0.86966	0.600351	0.849741	0.639354	0.599594	0.751711	0.712701	0.848468	0.859798	0.868184	0.919013	0.618772	0.754786	0.693432	0.642779	0.793913	0.805302	0.528657	0.659069	0.554882	0.788862	0.554029	0.575925	0.671513	0.497618	0.822313	0.727863	0.689157	0.381548	0.583703	0.68394	0.68152	0.863385	0.587608	0.887866	0.658754	0.858664	0.718667	0.808087	0.684682	0.906232	0.505618	0.667966	0.805593	0.807592	0.794388	0.927876	0.815533	0.831362
cg06001716	0.771085	0.519861	0.718015	0.616513	0.654607	0.643402	0.691961	0.803107	0.797697	0.789563	0.819815	0.529319	0.699236	0.63476	0.532213	0.713269	0.840398	0.487454	0.574038	0.531336	0.729613	0.464446	0.521749	0.729935	0.486069	0.727904	0.674721	0.718895	0.350717	0.618891	0.659698	0.611387	0.858136	0.618138	0.875732	0.673436	0.732191	0.640462	0.778615	0.564294	0.89492	0.506468	0.655141	0.75053	0.489998	0.673356	0.88598	0.676481	0.763215
cg02286533	0.700195	0.579901	0.653104	0.625973	0.340821	0.606444	0.587049	0.709207	0.771228	0.777346	0.70374	0.629946	0.736305	0.693146	0.574098	0.761435	0.726152	0.495611	0.555126	0.579392	0.704634	0.565241	0.533015	0.640852	0.570167	0.70862	0.645204	0.634093	0.339988	0.567628	0.630694	0.669858	0.827599	0.644451	0.851182	0.583357	0.770803	0.690321	0.687339	0.692819	0.893946	0.562589	0.673464	0.693496	0.819456	0.656903	0.781754	0.76821	0.793531
cg14947218	0.845989	0.600665	0.700136	0.648686	0.566555	0.657676	0.604564	0.793596	0.79176	0.840619	0.801332	0.648551	0.7374	0.717353	0.622042	0.766117	0.724051	0.529416	0.568365	0.611627	0.735474	0.581513	0.56873	0.647436	0.603326	0.738394	0.671539	0.670037	0.47147	0.586148	0.638742	0.665611	0.83302	0.671894	0.80604	0.622789	0.755221	0.681281	0.712062	0.683642	0.871618	0.577652	0.683554	0.738036	0.86171	0.705903	0.87125	0.749208	0.81956
cg16006004	0.764089	0.592582	0.730592	0.625114	0.517062	0.705506	0.568195	0.734854	0.821862	0.789388	0.782412	0.57828	0.661559	0.686663	0.624252	0.756319	0.67213	0.41611	0.536591	0.542513	0.638767	0.543893	0.456969	0.602401	0.52759	0.753568	0.638275	0.699095	0.353705	0.530744	0.676251	0.685862	0.800897	0.604673	0.756657	0.739883	0.771394	0.697881	0.709487	0.599944	0.833379	0.517944	0.620493	0.594684	0.793325	0.658102	0.829741	0.747798	0.78484
cg18372208	0.89095	0.667765	0.769303	0.684861	0.679333	0.726346	0.677737	0.898042	0.858536	0.825268	0.881107	0.638586	0.80661	0.739364	0.684555	0.821977	0.883391	0.550969	0.537056	0.652453	0.769106	0.566223	0.512434	0.744793	0.566619	0.762487	0.72717	0.673689	0.40971	0.563224	0.717996	0.718851	0.864897	0.674932	0.920577	0.740965	0.856847	0.769885	0.792641	0.651624	0.930689	0.621011	0.731743	0.606969	0.644444	0.723146	0.918606	0.781749	0.779972
cg25288140	0.945445	0.70573	0.96208	0.741858	0.512527	0.927259	0.604607	0.909269	0.931266	0.935026	0.961348	0.804442	0.848115	0.940451	0.663723	0.957999	0.76332	0.640712	0.806868	0.69805	0.883175	0.665843	0.617351	0.596857	0.675975	0.935364	0.815398	0.944976	0.576309	0.757316	0.914461	0.869266	0.89413	0.81013	0.974681	0.913697	0.948774	0.901485	0.872877	0.860443	0.96855	0.719802	0.82766	0.915118	0.947685	0.832846	0.932388	0.987897	0.954834
cg24900425	0.812337	0.730116	0.900682	0.823937	0.599235	0.801636	0.669035	0.888904	0.902751	0.897971	0.894729	0.780459	0.865248	0.887283	0.776361	0.895825	0.767071	0.618551	0.773928	0.717431	0.859521	0.724961	0.631646	0.662614	0.729492	0.895604	0.807417	0.826938	0.505075	0.684621	0.836958	0.851624	0.90093	0.716573	0.918246	0.894272	0.926554	0.839743	0.843671	0.788271	0.946071	0.755132	0.762751	0.859737	0.90592	0.806462	0.919433	0.959972	0.933267
cg27581762	0.626152	0.541998	0.616805	0.568277	0.518606	0.588245	0.554882	0.618436	0.650118	0.59732	0.574106	0.585695	0.550097	0.622623	0.559765	0.68405	0.594915	0.494675	0.57647	0.56236	0.585485	0.538339	0.552196	0.545967	0.606564	0.655596	0.616456	0.665572	0.568816	0.553521	0.634655	0.634676	0.727585	0.594057	0.720715	0.700445	0.688714	0.598689	0.666646	0.605669	0.659393	0.592678	0.538895	0.574759	0.658842	0.61502	0.656443	0.602925	0.668335
cg20185525	0.5744	0.527504	0.569347	0.575078	0.587184	0.559818	0.612148	0.612356	0.655121	0.583249	0.558057	0.586979	0.528065	0.582123	0.528126	0.640374	0.615452	0.606455	0.581328	0.631772	0.5326	0.546469	0.583001	0.579884	0.593106	0.58652	0.606267	0.582271	0.6492	0.610723	0.614938	0.653391	0.65426	0.561949	0.550603	0.63648	0.630212	0.600791	0.60372	0.538733	0.568686	0.623447	0.571955	0.500587	0.61781	0.630332	0.601158	0.529645	0.597726
cg26879546	0.841969	0.852347	0.849868	0.885056	0.875383	0.884331	0.897331	0.918774	0.902017	0.865929	0.87711	0.886869	0.902963	0.923183	0.863905	0.934201	0.899033	0.9091	0.9018	0.911799	0.872005	0.940373	0.912425	0.90879	0.920774	0.893298	0.921165	0.913698	0.934839	0.904367	0.900831	0.902112	0.948087	0.907522	0.894491	0.935324	0.928024	0.949308	0.917673	0.932311	0.913293	0.924386	0.932067	0.892927	0.939824	0.918895	0.913987	0.910538	0.914615
[truncated: 39 more columns]
